# Supplementary material for: Aerial Oxygen-Driven Selenocyclization of O-Vinylanilides Mediated by Coupled Fe3+/Fe2+ and I2/I− Redox Cycles
Source: Molecules. 2022 Oct 31;27(21):7386. doi: 10.3390/molecules27217386 (PMC9656128; doi:10.3390/molecules27217386)
Supplement: Supplementary file 1 [file molecules-27-07386-s001.zip]

Archive with 1 entries (1 files):
- molecules-1995601-supplementary.pdf
